# Supplementary material for: Gas in scattering media absorption spectroscopy as a potential tool in neonatal respiratory care
Source: Pediatr Res. 2022 May 23;92(5):1240–6. doi: 10.1038/s41390-022-02110-y (PMC9700509; doi:10.1038/s41390-022-02110-y)
Supplement: Supplementary file 3 — Supplementary Table 1_for submission [file 41390_2022_2110_MOESM3_ESM.xlsx]

## Sheet: Sheet1
Author, year of publication	Reference number	Type of the study	Anatomical site	Population	Sample size	Findings/Results
Persson et al., 2006	[8]	Exploratory study	Frontal sinus	Sinus phantom and human adult	1	Reference measurements held stable zero; O2 signal increases with air distance; Thick primary scatterer reduces the O2 signal; O2 signal drops when cavity is flushed with nitrogen; Great variability of Leq on human measures.
Persson et al., 2007	[33]	Experimental study	Frontal and maxillary sinus	Computer simulation and sinus phantom	N/A	Thicker secondary scatterer corresponds to increasing Leq; Thicker primary scatterer results in a decrease of Leq; Signals increase with increasing air gap until a certain distance; Larger air-gap distance results in fewer multiple passes.
Persson et al., 2007	[10]	Experimental study	Maxillary sinus	Human adults	2 (1 - healthy, 1 - with history of resurrent sinus problems)	Significant difference on the O2 imprint between the volunteer with constantly recurring sinus problems and the volunteer with no history of such problems.
Persson et al., 2007	[9]	Experimental study	Frontal and maxillary sinus	Human adults	11 (10 - healthy, 1 - with history of resurrent sinus problems)	All healthy volunteers presented a detectable O2 absorption signal; No O2 signal recorded on the left side for volunteer with recurrent sinus problems.
Persson et al., 2008	[11]	Feasibility study	Frontal and maxillary sinus	Human adults	Not specified	Absorption signals of both gases (H2O and O2) detected simultaneously; O2 signal drops, when cavity is flushed with nitrogen.
Lindberg et al., 2012	[12]	Feasibility study	Mastoid cavity	Human adults	32 (supected sinus pathology)	Correlation between Leq of H2O and the mastoid cavity volume; In all cases of rhinosinusitis low Leq of H2O recorded.
Huang et al., 2015	[13]	Feasibility study	Frontal sinus	Human adults	7	One day and 6-day H2O signal stability have been demonstrated.
Author, year of publication	Reference number	Type of the study	Anatomical site	Population	Sample size	Findings/Results
Zhang et al., 2015	[15]	Proof of principal, exploratory	Middle-ear	Middle ear phantom	N/A	Measured O2 Leq reaches a high value after flushing with O2 and stays stable; It decreases gradually to the ambient air after opening the orifice of the cavity.
Hu et al., 2019	[14]	Proof of principal, exploratory	Middle-ear	Eardrum and middle-ear phantom	N/A	H2O and O2 signal detected from the gas behind the eardrum model with optical fibres integrated into otoscope.
Chen et al., 2019	[16]	Feasibility study	Femoral bone head	Adult femoral bone head samples	18 (11 samples affected by osteonecrosis)	Samples affected by osteonecrosis showed significantly different H2O signal compared to healthy samples (p<0.05); Leq increases with increasing separation between LS and DP.
Lewander et al., 2011	[17]	Feasibility study	Lungs	Boar lung tissue phantom (ventilated)	N/A	Both reflectance and transmittance geometries were giving O2 and H2O signals; Signals become weaker when the thoracic-wall layer becomes thicker; The gas signals increase with larger LS and DP separation.
Larsson et al., 2018	[18]	Experimental study	Lungs	3D-printed phantom of preterm infant’s thorax	N/A	The strongest gas absorption obtained when the DP placed at the bottom of the lung; The gas signals increase with larger LS and DP separation.
Liao et al., 2018	[34]	Computer simulation experiment	Lungs	3D computer model of infant thorax (1.7 kg premature infant)	N/A	The absorption signal placing DP close to the LS is low; Placing the source on the front of the chest or on the side is preferable; By placing DP over the heart and LS left to it, photon hitting density remains high; The gas signals increase with larger LS and DP separation.
Author, year of publication	Reference number	Type of the study	Anatomical site	Population	Sample size	Findings/Results
Larsson et al., 2019	[20]	Experimental study	Lungs	3D-printed phantom of preterm infant’s thorax	N/A	Placing transdermal LS over the front of the chest and DP in the armpit signal is detected on both sides (left or right); The higher intensity signal obtained on the right side compared to the left; When LS inserted into the model, absorption signals were detectable on both the front and back; No detectable signal obtained at the back on the bottom of left side, and weak signals obtained from the…
Svanberg et al., 2020	[21]	Proof of concept	Lungs (ventilated)	Piglets (median weight 3.2kg)	5	Absorption signal is larger when LS placed internally compared to transdermally; Agreement between measured O2 and delivered O2 (FiO2); O2 absorption signal and the light transmission decrease during the atelectasis; O2 absorption decreased, and light transmission increased with induced pneumothorax.
Lundin et al., 2013	[22]	Feasability/pilot study	Lungs and intestines	Healthy, full-term infants (median weight 4.5kg)	3	H2O absorption signal detected when placing LS below the collar bone and DP below the armpit (right side only); The gas signals increase with larger LS and DP separation.
Svanberg et al., 2015	[23]	Case series	Lungs	Healthy full-term infants (median weight 3.4 kg)	29	O2 signals were detected at least once in each infant; 60% of O2 signals SNR of ≥3; Optimal signal quality was obtained at the distance of 15mm between LP and DP; No significant difference of O2 absorption magnitude between the LS position in midclavicular line neither on the left or right side.
Pacheco et al., 2021	[32]	Experimental study	Lungs	Lung tissue phantom	N/A	The maximum absorption signal with the highest number of air-filled capillaries; Absorption signal decreased progressively with air-filled capillaries replaced by liquid.
Abbreviations: O2 – oxygen; H2O – water vapor; Leq - the distance (measured in millimetres) that the laser light must travel through a known reference gas (ie, ambient air) to experience the same absorption as it would in the investigated sample. The Leq depends on both, the concentrations of the gas and the path length. N/A – not applicable; SNR – signal to noise ratio; LS – light source probe; …
